# Supplementary material for: Limonoids Containing a C1–O–C29 Moiety: Isolation, Structural Modification, and Antiviral Activity
Source: Mar Drugs. 2018 Nov 4;16(11):434. doi: 10.3390/md16110434 (PMC6266505; doi:10.3390/md16110434)
Supplement: Supplementary file 1 [file marinedrugs-16-00434-s001.zip]

Archive with 3 entries (2 files):
- SupportingInformation-files/
- SupportingInformation-files/SI-I.pdf
- SupportingInformation-files/SI-II.pdf
